# Supplementary material for: Signal Propagation via Open-Loop Intrathalamic Architectures: A Computational Model
Source: eNeuro. 2020 Feb 18;7(1):ENEURO.0441-19.2020. doi: 10.1523/ENEURO.0441-19.2020 (PMC7053175; doi:10.1523/ENEURO.0441-19.2020)
Supplement: Extended Data 1 — Raw and analyzed data and simulation and analysis code generated during this study. Download Extended Data 1, ZIP file. [file enu-eN-NWR-0441-19-s02.zip]

Archive with 15 entries (14 files):
- Open-loop-TC-TRN-TC-master/
- Open-loop-TC-TRN-TC-master/HeterogeneousData.mat
- Open-loop-TC-TRN-TC-master/HeterogeneousScript.m
- Open-loop-TC-TRN-TC-master/HomogeneousData.mat
- Open-loop-TC-TRN-TC-master/HomogeneousScript.m
- Open-loop-TC-TRN-TC-master/LICENSE
- Open-loop-TC-TRN-TC-master/Neuron_Regular_Spiking.m
- Open-loop-TC-TRN-TC-master/Neuron_TRN.m
- Open-loop-TC-TRN-TC-master/Neuron_Thalamic_Relay_deleuze2012.m
- Open-loop-TC-TRN-TC-master/README.md
- Open-loop-TC-TRN-TC-master/Synapse.m
- Open-loop-TC-TRN-TC-master/Synapse_Depression.m
- Open-loop-TC-TRN-TC-master/poisson.m
- Open-loop-TC-TRN-TC-master/spike_check.m
- Open-loop-TC-TRN-TC-master/timeint.m
