# Supplementary material for: Signal Propagation via Open-Loop Intrathalamic Architectures: A Computational Model
Source: eNeuro. 2020 Feb 18;7(1):ENEURO.0441-19.2020. doi: 10.1523/ENEURO.0441-19.2020 (PMC7053175; doi:10.1523/ENEURO.0441-19.2020)
Supplement: Extended Data 1 — Raw and analyzed data and simulation and analysis code generated during this study. Download Extended Data 1, ZIP file. [file enu-eN-NWR-0441-19-s02.zip › Open-loop-TC-TRN-TC-master/Neuron_TRN.m]

classdef Neuron_TRN < handle
    %%%%%%%%%%%%%%%%%%%%%%%%%%%%%%%%%%%%%%%%%%%%%%%%%%%%%%%%%
    % Based of parametersdeleuze2012 paper
    %Re do to model fast spiking of paper, units will be
    % time is ms
    % potential is in mV
    % conductance is in nS
    % capacitance will be in pFarrads
    % current = nA
   
    
    properties
        Model = 'TRN';
         g_L =  3.7928;  %loss conductance nS
         E_L = -57.0;          %loss potential mV
        g_Na = 3000;     %fast sodium conductance, ms
        E_Na = 50 ;         %               ms/mm^2
         g_K = 400;      %   potassium rectifier
         E_K = -100;          %    potassium potential 
        g_T = 21.  ;  % t-curret calcium
        E_T = 106.7 ;           %potential of t current
         g_H =.0192;  %matching h-current to leak
         E_H = -33;              %potential of h-current
         
        
         g_KS = 3.5;      %conductance of non-inactivating current slow potassium
         tau_KS = 200;  %time constant
      
                     %length of neurong
                 %surface area of neuron

        Q = 2;    %variable for temperature and Ca++ concentration (Coulter 1989)

        cm = 75.0;        %capacitance of membrane
        Ie_A = 0;     %current injected in nA/mm^2
        
       
        m = 0.0126;       %activation of fast sodium channel
        h = 0.9964;       %de-inactivation fast sodium channel
        n = 0.0309;       %potassium rectifier channel
%         

        V = -65.4761;         %intial potential of membrane (mV)
        Vx = -48.;          % shift of firing potential
        Vt =8;         %shift threshhold for t-current

nu
%         s = 0.;          %T channel activation
%         u = 0.1;            %T channel de-inactivation

        M = .2044;             % activation of T-current
        H = .0198 ;            % inactivation
        
        % non-inactivating slow potassium
        KS = .01;              %slow potassium activation
        %H current addition
        jH = 0.2950;
        
        
        %%%%%%%%%%%%%%%%%%%%%%%%%%%%%%%%%%%%%%%%%%%%%%%%%%%
        %Synapse Input set at 0
        %%%%%%%%%%%%%%%%%%%%%%%%%%%%%%%%%%%%%%%%%%%%%%%%%%%
        EsGs = 0;   %Sum of synpase potential and conductance from synpases
        Gs = 0;     %Sum of conductances (g_s)
        
        g_tot=0;
        
    end
    
   
   
     
    methods
        function nn = Neuron(input)
            if(nargin > 0)
                nn.Model = input;
            end
        end
        

        function integrate(nn,dt,EsGs, Gs)    
             alpha = 1.3*0.32*(13 - nn.V + nn.Vx)/...
                 (exp((13- nn.V + nn.Vx)/4)-1);%openning
           
            beta = 1.4*0.28*(nn.V - nn.Vx -40)/...
                (exp((nn.V - nn.Vx -40)/5)-1);  %clossing
            mtau = 1./(alpha + beta);
            m_inf = alpha / (alpha + beta);
%     
            newval = timeint(m_inf,nn.m,dt,mtau);
             nn.m = newval;
%     
        %   fast sodium channel (variable h)
            alpha = 1.3*0.128*exp((17 -nn.V + nn.Vx)/18);
            beta = 1.3*4/(1 + exp((40 - nn.V + nn.Vx)/5));
            htau = 1./(alpha + beta);
            h_inf = alpha / (alpha + beta);
     
            newval = timeint(h_inf,nn.h,dt,htau);
            nn.h = newval;
%        
%          %potassium rectifier (variable n)
            alpha = 1.4*0.032*(15 - nn.V+ nn.Vx)/(exp((15 - nn.V+ nn.Vx)/5)-1);
            beta = 1.6*0.5*exp((10 - nn.V + nn.Vx)/40);
            ntau = 1./(alpha + beta);
            n_inf = alpha / (alpha + beta);
%     
            newval = timeint(n_inf,nn.n,dt,ntau);
            nn.n = newval;
     
            
            %Calcium T-current activation
            M_inf = 1 / (1 + exp(-(nn.V - nn.Vt + 57)/6.2));
            Mtau = (0.612 + 1/(exp(-(nn.V-nn.Vt +132)/16.7) ...
                + exp((nn.V - nn.Vt + 16.8)/18.2)))/nn.Q;
            
            newval = timeint(M_inf,nn.M,dt,Mtau);
            nn.M = newval;
            
            %Calcaium T-current inactivation
            H_inf = 1./(1 + exp((nn.V - nn.Vt + 81)/4));
            if nn.V < -81
               % Htau = (exp((nn.V + 467)/66.6))/2.5;
               Htau = (exp((nn.V - nn.Vt + 467)/66.6))/nn.Q;
              
            else
                Htau = (28 + exp(-(nn.V - nn.Vt + 22)/10.5))/nn.Q;
          %      Htau = (28 + exp(-(nn.V + 22)/10.5))/2.5;
 
            end
            
            newval = timeint(H_inf,nn.H,dt,Htau);
            nn.H = newval;

             %H-current model (originally from McCormick and Hugenard)
             jH_inf = 1./(1 + exp((nn.V + 75)/(5.5)));
             jHtau = 1/(exp(-14.59 - 0.086*nn.V) + ...
                 exp(-1.87 + 0.0701*nn.V));
%             
             newval = timeint(jH_inf, nn.jH, dt, jHtau);
             nn.jH = newval;
             
             %slow non-inactivating potassium current
             p_inf = 1/(1 + exp(-(nn.V + 35)/10));
             ptau = nn.tau_KS/(3.3*exp((nn.V + 35)/20) + exp(-(nn.V +35)/20));
%            
            newval = timeint(p_inf,nn.KS,dt,ptau);
            nn.KS = newval;
         
%     %integrate potential
             gg_Na = nn.g_Na*nn.h*nn.m^3;
             gg_K = nn.g_K*nn.n^4;
             gg_T = nn.g_T*nn.H*nn.M^2;
             gg_H = nn.g_H*nn.jH;
             gg_KS = nn.g_KS*nn.KS;
    
          Vinf = (nn.g_L*nn.E_L + gg_Na*nn.E_Na + ...
            gg_K*nn.E_K + gg_T*nn.E_T + gg_H*nn.E_H + ...
            gg_KS*nn.E_K+...
            nn.Ie_A + EsGs)/...        %Input from synpase
            (nn.g_L + gg_Na + gg_K + gg_T + gg_H + gg_KS+ Gs);
    
          Vtau = nn.cm/...
            (nn.g_L + gg_Na + gg_K + gg_T +gg_H + gg_KS+ Gs);

            newval = timeint(Vinf,nn.V,dt,Vtau);
            nn.V = newval;
%       
           nn.g_tot= nn.g_L + gg_Na + gg_K + gg_T +gg_H + gg_KS + Gs;
            
        end
    end
end
    
