# Supplementary material for: Signal Propagation via Open-Loop Intrathalamic Architectures: A Computational Model
Source: eNeuro. 2020 Feb 18;7(1):ENEURO.0441-19.2020. doi: 10.1523/ENEURO.0441-19.2020 (PMC7053175; doi:10.1523/ENEURO.0441-19.2020)
Supplement: Extended Data 1 — Raw and analyzed data and simulation and analysis code generated during this study. Download Extended Data 1, ZIP file. [file enu-eN-NWR-0441-19-s02.zip › Open-loop-TC-TRN-TC-master/README.md]

# Open-loop-TC-TRN-TC
Note: The scripts Homogeneous Script.m and Heterogeneous Script.m simulate the homogeneously and heterogeneously varied synaptic
networks, respectively, and call the following scripts: Neuron_Regular_Spiking.m, Neuron_Thalamic_Relay_deleuze2012.m,
Neuron_TRN.m, poisson.m, spike_check.m, Synapse_Depression.m, Synapse.m, and timeint.m.
