# Supplementary material for: Signal Propagation via Open-Loop Intrathalamic Architectures: A Computational Model
Source: eNeuro. 2020 Feb 18;7(1):ENEURO.0441-19.2020. doi: 10.1523/ENEURO.0441-19.2020 (PMC7053175; doi:10.1523/ENEURO.0441-19.2020)
Supplement: Extended Data 1 — Raw and analyzed data and simulation and analysis code generated during this study. Download Extended Data 1, ZIP file. [file enu-eN-NWR-0441-19-s02.zip › Open-loop-TC-TRN-TC-master/poisson.m]

%function poisson[r,t0,t1]
%   r is constant rate for spike train
%   t0 is initial time
%   t1 is final time
%  this function will generate a train of spikes using algorithme
%    t(i+1) = t(i) - log(xrand)/r
%
function [nout,ti] = poisson(r,t0,t1)
nout = 0;       %% number of out
t = -log(rand(1))/r + t0;  %% first spike
   
if t < t1
    tt(1) = t;              %% assign first spike
    nout = 1;
    while t < t1            %% continue assigning new spike times
        t = t + -log(rand(1))/r;
        tt(nout +1) = t;
        nout = nout +1;
    end
else    nout = 0 ;
end

    if nout > 0
        ti(1:nout-1) = tt(1:nout-1);  %% remove last element
        nout = nout -1;
    else
        ti = 0;
    end
    
end
