# Supplementary material for: Signal Propagation via Open-Loop Intrathalamic Architectures: A Computational Model
Source: eNeuro. 2020 Feb 18;7(1):ENEURO.0441-19.2020. doi: 10.1523/ENEURO.0441-19.2020 (PMC7053175; doi:10.1523/ENEURO.0441-19.2020)
Supplement: Extended Data 1 — Raw and analyzed data and simulation and analysis code generated during this study. Download Extended Data 1, ZIP file. [file enu-eN-NWR-0441-19-s02.zip › Open-loop-TC-TRN-TC-master/spike_check.m]

function [ spike ] = spike_check(X,SpikeTh)
%This function will return a value of "True" if a spike is measured
%
%X is the last three voltages
%SpikeTh is the spike threshold
%
%Spikes will be defined when the middle value of the set Xin, is greater
%than SpikeTh along with the requirement that
%X(2) - X(1) > 0 and X(2) - X(3) < 0, where 
%X(3) is voltage at current time,
%X(2) is voltage at one time step backward, and
%X(1) is voltage at 2 steps back


spike = (X(2) >= SpikeTh) & (X(1) - X(2) < 0) & (X(2) - X(3) > 0);
    
