# Supplementary material for: Signal Propagation via Open-Loop Intrathalamic Architectures: A Computational Model
Source: eNeuro. 2020 Feb 18;7(1):ENEURO.0441-19.2020. doi: 10.1523/ENEURO.0441-19.2020 (PMC7053175; doi:10.1523/ENEURO.0441-19.2020)
Supplement: Extended Data 1 — Raw and analyzed data and simulation and analysis code generated during this study. Download Extended Data 1, ZIP file. [file enu-eN-NWR-0441-19-s02.zip › Open-loop-TC-TRN-TC-master/timeint.m]

%question 3 of chapter 5
%integrate and fire model


%%%%%%%%%%%%%%%%%%%%%%%%%%%%%%%%%%%%%%%%%%%%%%%%%%%%%%%%%%%%%
%Function integrate using 2nd order scheme of Abbott and Dayan (5.48)
%
%V(t + dt) = timeint(V(t),V'(t), dt, tauv)
%
%V is function value
%V' is first time derivative
%dt is time step
%tauv is timescale of circuit
%Vinf is time value of inf

function [Vout] = timeint(Vinf,x, dt, tau)
  Vout = Vinf + (x - Vinf).*exp(-dt./tau);
end
